# Supplementary material for: Fecal metagenomic profiles in subgroups of patients with myalgic encephalomyelitis/chronic fatigue syndrome
Source: Microbiome. 2017 Apr 26;5:44. doi: 10.1186/s40168-017-0261-y (PMC5405467; doi:10.1186/s40168-017-0261-y)
Supplement: Supplementary file 1 — Table S1. (A) TDA revealed significant bacterial and metabolic pathway profile differences in ME/CFS and ME/CFS + IBS but not in ME/CFS without IBS compared to control (the table shows the top most significant bacterial taxa, bacterial metabolic superpathways (SPWY) and individual bacterial metabolic pathways (IMPWY)). ME/CFS: myalgic encephalomyelitis/chronic fatigue syndrome, IBS: irritable bowel syndrome, KS score: Kolmogorov-Smirnov test, p: phylum, f: family, g:genus, s: species. (B) Fecal metagenomic and immune molecule profiles of ME/CFS networks based on topological data analysis. Bacterial composition, metabolic pathways, plasma immune molecules, and clinical data of ME/CFS patients separated into subgroups based on IBS co-morbidity and BMI. (ME/CFS: myalgic encephalomyelitis/chronic fatigue syndrome, IBS: irritable bowel syndrome, BMI: body mass index, CHO: carbohydrates, IL: interleukin). Table S2. Microbial composition differences between diagnostic groups (nonparametric Mann-Whitney U test, p < 0.05; false discovery rate is controlled at level 0.2 using Benjamini-Hochberg FDR method). (ME/CFS: myalgic encephalomyelitis/chronic fatigue syndrome, IBS: irritable bowel syndrome, k: kingdom, p: phylum, c: class, o: order, f: family, g: genus, s: species). Table S3. Predicted bacterial metabolic pathways analyzed by Humann2 (nonparametric Mann-Whitney U test, p < 0.01; false discovery rate is controlled at level 0.2 using Benjamini-Hochberg FDR method). (ME/CFS: myalgic encephalomyelitis/chronic fatigue syndrome, IBS: irritable bowel syndrome, TCA cycle: tricarboxylic acid cycle, FA: fatty acid, CHO: carbohydrates). Table S4. Immune molecules analyzed by 61-plex immunoassay. (ME/CFS: myalgic encephalomyelitis/chronic fatigue syndrome, IBS: irritable bowel syndrome). Table S5. Correlations of symptom severity scores with bacterial species abundance in ME/CFS and ME/CFS subgroups (ME/CFS + IBS and ME/CFS without IBS). Red indicates negative Spearman correlation [file 40168_2017_261_MOESM1_ESM.xlsx]

## Sheet: Table S1
Table S1A. TDA revealed significant bacterial and metabolic pathway profile differences in ME/CFS and ME/CFS+IBS but not in ME/CFS without IBS compared to control (the table shows the top most significant bacterial taxa, bacterial metabolic superpathways [SPWY] and individual bacterial metabolic pathways [IMPWY]). ME/CFS: myalgic encephalomyelitis/chronic fatigue syndrome, IBS: irritable bowel sy…
ME/CFS vs. CONTROL		P-value	KS Score
Bacteria	p__Firmicutes|s__Coprococcus_catus	<0.001	0.52
	p__Firmicutes|s__Roseburia_inulinivorans	<0.001	0.44
	p__Firmicutes|s__Dorea_longicatena	<0.001	0.44
	p__Firmicutes|f__Clostridiaceae	<0.001	0.44
	p__Firmicutes|g__Dorea	<0.001	0.42
	p__Firmicutes|g__Clostridium	0.000619218	0.4
	p__Firmicutes|s__Faecalibacterium_prausnitzii	0.000619218	0.4
	p__Firmicutes|g__Faecalibacterium	0.000619218	0.4
	p__Firmicutes|g__Roseburia	0.00135622	0.38
	p__Firmicutes|f__Lachnospiraceae	0.00135622	0.38
	p__Firmicutes|s__Coprobacillus_bacterium	0.00285395	0.36
	p__Firmicutes|g__Coprobacillus	0.00285395	0.36
	p__Firmicutes|s__Dorea_formicigenerans	0.00285395	0.36
	p__Firmicutes|s__Clostridium_symbiosum	0.00285395	0.36
	p__Firmicutes|s__Faecalibacterium_cf	0.00285395	0.36
	p__Bacteroidetes|f__Porphyromonadaceae	0.00285395	0.36
	p__Bacteroidetes|s__Odoribacter_splanchnicus	0.00285395	0.36
	p__Bacteroidetes|g__Odoribacter	0.00285395	0.36
	p__Firmicutes|s__Ruminococcus_obeum	0.00285395	0.36
	p__Firmicutes|g__Coprococcus	0.00285395	0.36
	p__Firmicutes|s__Clostridium_asparagiforme	0.00577018	0.34
	p__Bacteroidetes|s__Parabacteroides_merdae	0.00577018	0.34
SPWY	atrazine degradation	0.00577018	0.34
	unsaturated fatty acids biosynthesis	0.00577018	0.34
IMPWY	protocatechuate degradation II (ortho-cleavage pathway)	0.00135622	0.38
	nicotinate degradation III	0.00135622	0.38
	L-12-propanediol degradation	0.00577018	0.34
	myo- chiro- and scillo-inositol degradation	0.00577018	0.34
	fatty acid beta-oxidation VI (peroxisome)	0.00577018	0.34
	fatty acid beta-oxidation (peroxisome yeast)	0.00577018	0.34
	petroselinate biosynthesis	0.00577018	0.34
	L-phenylalanine degradation IV (mammalian via side chain)	0.00577018	0.34
	4-hydroxybenzoate biosynthesis V	0.00577018	0.34
ME/CFS + IBS vs. CONTROL		P-value	KS Score
Bacteria	p__Firmicutes|s__Coprococcus_catus	0.00157886	0.722826
	p__Firmicutes|s__Faecalibacterium_prausnitzii	0.00353991	0.679348
	p__Proteobacteria	0.00863568	0.630435
	p__Firmicutes|f__Clostridiaceae	0.0127394	0.608696
SPWY	heme biosynthesis from uroporphyrinogen-III	0.00577018	0.652174
	heme biosynthesis from glycine	0.00808251	0.63587
	heme biosynthesis from glutamate	0.00808251	0.63587
	D-glucarate and D-galactarate degradation	0.00863568	0.630435
	arginine and polyamine biosynthesis	0.0105076	0.619565
	polyamine biosynthesis I	0.0105076	0.619565
	glycolysis and Entner-Doudoroff	0.0112088	0.61413
	L-phenylalanine and L-tyrosine biosynthesis	0.0127394	0.608696
	GDP-mannose-derived O-antigen building blocks biosynthesis	0.0127394	0.608696
	L-alanine biosynthesis	0.0135733	0.603261
IMPWY	anhydromuropeptides recycling	0.000619218	0.766304
	L-rhamnose degradation I	0.000726659	0.76087
	L-histidine degradation III	0.00116312	0.73913
	myo- chiro- and scillo-inositol degradation	0.00116312	0.73913
	L-histidine degradation I	0.00116312	0.73913
	heme biosynthesis II (anaerobic)	0.00170251	0.717391
	glutaryl-CoA degradation	0.00229264	0.701087
	4-hydroxybenzoate biosynthesis V	0.00229264	0.701087
	heme biosynthesis I (aerobic)	0.00265409	0.695652
	Entner-Doudoroff pathway III (semi-phosphorylative)	0.00469127	0.663043
	fatty acid salvage	0.00707171	0.641304
	pentose phosphate pathway	0.00808251	0.63587
	D-galactarate degradation I	0.00863568	0.630435
	dTDP-L-rhamnose biosynthesis I	0.00863568	0.630435
	aerobic respiration I (cytochrome c)	0.00863568	0.630435
	fatty acid beta-oxidation (peroxisome yeast)	0.0112088	0.61413
	Rubisco shunt	0.0112088	0.61413
	fatty acid beta-oxidation VI (peroxisome)	0.0112088	0.61413
	folate transformations II	0.0112088	0.61413
	arginine ornithine and proline interconversion	0.0127394	0.608696
	C4 photosynthetic carbon assimilation cycle (NAD-ME type)	0.0135733	0.603261
ME/CFS w/o IBS vs. CONTROL		P-value	KS Score
Bacteria	p__Bacteroidetes|f__Porphyromonadaceae	0.000851379	0.494565
	p__Bacteroidetes|s__Bacteroides_unclassified	0.00107649	0.487319
	p__Bacteroidetes|s__Odoribacter_splanchnicus	0.00170251	0.472826
	p__Bacteroidetes|g__Odoribacter	0.00170251	0.472826
	p__Firmicutes|s__Clostridium_scindens	0.00306762	0.452899
	p__Firmicutes|s__Clostridium_cf	0.00353991	0.447464
	p__Firmicutes|g__Clostridium	0.00707171	0.422101
	p__Firmicutes|g__Pseudoflavonifractor	0.00756175	0.42029
	p__Firmicutes|s__Pseudoflavonifractor_capillosus	0.00756175	0.42029
	p__Firmicutes|f__Clostridiaceae	0.0127394	0.400362
	p__Firmicutes|s__Coprococcus_catus	0.0163774	0.389493
	p__Bacteroidetes|g__Parabacteroides	0.0174214	0.38587
	p__Bacteroidetes|s__Bacteroides_fragilis	0.0174214	0.38587
	p__Firmicutes|s__Clostridium_symbiosum	0.0185246	0.384058
	p__Bacteroidetes|s__Bacteroides_vulgatus	0.0196898	0.380435
IMPWY	isopropanol biosynthesis	0.00116312	0.483696
	nicotinate degradation III	0.00407839	0.442029
	L-1,2-propanediol degradation	0.00617743	0.425725
	succinate fermentation to butanoate	0.0174214	0.38587
	reductive acetyl coenzyme A pathway	0.0196898	0.380435
ME/CFS + IBS vs. ME/CFS w/o IBS		P-value	KS Score
Bacteria	p__Bacteroidetes|s__Bacteroides_vulgatus	0.0174214	0.625
SPWY	heme biosynthesis from glutamate	0.00469127	0.708333
	D-glucarate and D-galactarate degradation	0.00469127	0.708333
	GDP-mannose-derived O-antigen building blocks biosynthesis	0.00469127	0.708333
	L-phenylalanine and L-tyrosine biosynthesis	0.00922302	0.666667
	purines degradation in plants	0.00922302	0.666667
	arginine and polyamine biosynthesis	0.00922302	0.666667
	polyamine biosynthesis I	0.00922302	0.666667
	L-threonine biosynthesis	0.00922302	0.666667
	methylglyoxal degradation	0.0174214	0.625
	L-arginine and L-ornithine degradation	0.0174214	0.625
	L-arginine putrescine and 4-aminobutanoate degradation	0.0174214	0.625
	L-alanine biosynthesis	0.0174214	0.625
	(RR)-butanediol biosynthesis	0.0174214	0.625
	glycolysis and Entner-Doudoroff	0.0174214	0.625
	thiamin diphosphate biosynthesis III (eukaryotes)	0.0174214	0.625
	glucose and xylose degradation	0.0174214	0.625
IMPWY	L-rhamnose degradation I	0.00107649	0.791667
	L-histidine degradation I	0.00229264	0.75
	L-histidine degradation III	0.00229264	0.75
	myo- chiro- and scillo-inositol degradation	0.00229264	0.75
	aerobic respiration I (cytochrome c)	0.00229264	0.75
	2-methylcitrate cycle II	0.00469127	0.708333
	glutaryl-CoA degradation	0.00469127	0.708333
	D-galactarate degradation I	0.00469127	0.708333
	toluene degradation IV (aerobic) (via catechol)	0.00469127	0.708333
	CMP-3-deoxy-D-manno-octulosonate biosynthesis I	0.00469127	0.708333
	6-hydroxymethyl-dihydropterin diphosphate biosynthesis III	0.00469127	0.708333
	L-ornithine de novo biosynthesis	0.00469127	0.708333
	L-arginine biosynthesis III (via N-acetyl-L-citrulline)	0.00469127	0.708333
	6-hydroxymethyl-dihydropterin diphosphate biosynthesis I	0.00469127	0.708333
	homolactic fermentation	0.00469127	0.708333
	octane oxidation	0.00922302	0.666667
	allantoin degradation to glyoxylate III	0.00922302	0.666667
	Bifidobacterium shunt	0.00922302	0.666667
	heme biosynthesis I (aerobic)	0.00922302	0.666667
	GABA shunt	0.00922302	0.666667
	N10-formyl-tetrahydrofolate biosynthesis	0.00922302	0.666667
	L-ornithine biosynthesis	0.00922302	0.666667
	NAD salvage pathway II	0.00922302	0.666667
	biotin biosynthesis I	0.00922302	0.666667
	L-isoleucine biosynthesis II	0.00922302	0.666667
	Calvin-Benson-Bassham cycle	0.00922302	0.666667
	ureide biosynthesis	0.0174214	0.625
	methanogenesis from acetate	0.0174214	0.625
	Fe(II) oxidation	0.0174214	0.625
	acetyl-CoA fermentation to butanoate II	0.0174214	0.625
	C4 photosynthetic carbon assimilation cycle (NAD-ME type)	0.0174214	0.625
	4-hydroxybenzoate biosynthesis V	0.0174214	0.625
	L-valine degradation I	0.0174214	0.625
	L-arginine biosynthesis II (acetyl cycle)	0.0174214	0.625
	anhydromuropeptides recycling	0.0174214	0.625
	4-aminobutanoate degradation V	0.0174214	0.625
	2-methylcitrate cycle I	0.0174214	0.625
	creatinine degradation I	0.0174214	0.625
	TCA cycle VII (acetate-producers)	0.0174214	0.625
	fatty acid beta-oxidation V	0.0174214	0.625
	guanosine nucleotides degradation II	0.0174214	0.625
	aerobic respiration II (cytochrome c) (yeast)	0.0174214	0.625
	L-citrulline biosynthesis	0.0174214	0.625
	folate transformations II	0.0174214	0.625
	8-amino-7-oxononanoate biosynthesis I	0.0174214	0.625
	glycolysis IV (plant cytosol)	0.0174214	0.625
	glycolysis VI (metazoan)	0.0174214	0.625
	pentose phosphate pathway	0.0174214	0.625
	Rubisco shunt	0.0174214	0.625
	octanoyl-[acyl-carrier protein] biosynthesis	0.0174214	0.625
Table S1B. Fecal Metagenomic and Immune Molecule Profiles of ME/CFS Networks Based on Topological Data Analysis. Bacterial composition, metabolic pathways, plasma immune molecules and clinical data of ME/CFS patients separated into subgroups based on IBS co-morbidity and BMI. (ME/CFS: myalgic encephalomyelitis/chronic fatigue syndrome, IBS: irritable bowel syndrome, BMI: body mass index, CHO: car…
ME/CFS subgroups	ME/CFS+IBS and high BMI	ME/CFS+IBS and normal BMI	ME/CFS w/o IBS and high BMI	ME/CFS w/o IBS and normal BMI
Bacteria	Faecalibacterium species	Coprococcus species	Clostridium leptum
		Collinsella aerofaciens
Metabolic pathways	L-arginine biosynthesis		Propanediol biosynthesis
	Purine and pyrimidine degradation		Fatty acid oxidation
	Bifidobacterium shunt (CHO degradation)		L-glutamine and L-histidine biosynthesis
	L-isoleucine degradation
Cytokines	Leptin		IL-4, IL-5, IL-15
Conditions	Pain, physical function	General health	Physical and social function
	General, mental and physical fatigue	Physical function	General, mental and physical fatigue
	Reduced motivation, energy and activity

## Sheet: Table S2
Table S2. Microbial Composition Differences Between Diagnostic Groups (nonparametric Mann-Whitney U-test, p<0.05; false discovery rate is controlled at level 0.2 using Benjamini-Hochberg FDR method).
(ME/CFS: myalgic encephalomyelitis/chronic fatigue syndrome, IBS: irritable bowel syndrome, k: kingdom, p: phylum, c: class, o: order, f: family, g: genus, s: species)
A. ME/CFS vs. Control		P -value	Adjusted P-value	Mean	Std. Deviation	Median
k__Bacteria|p__Firmicutes|c__Clostridia|o__Clostridiales|f__Clostridiaceae	ME/CFS (50)	<0.001	0.00183211	1.186	1.50052	0.71786
	Control (50)			0.5738	1.008	0.187115
k__Bacteria|p__Firmicutes|c__Clostridia|o__Clostridiales|f__Clostridiaceae|g__Clostridium	ME/CFS (50)	<0.001	0.00610138	1.1336	1.51111	0.65064
	Control (50)			0.5546	1.0115	0.157645
k__Bacteria|p__Firmicutes|c__Clostridia|o__Clostridiales|f__Lachnospiraceae|g__Coprococcus|s__Coprococcus_catus	ME/CFS (50)	<0.001	0.00635915	0.0329	0.08363	0
	Control (50)			0.0731	0.08975	0.0468
k__Bacteria|p__Firmicutes|c__Clostridia|o__Clostridiales|f__Lachnospiraceae|g__Dorea	ME/CFS (50)	<0.001	0.00690576	0.3219	0.92788	0.088505
	Control (50)			0.5261	0.6526	0.28967
k__Bacteria|p__Firmicutes|c__Clostridia|o__Clostridiales|f__Lachnospiraceae|g__Dorea|s__Dorea_longicatena	ME/CFS (50)	<0.001	0.00690576	0.256	0.92297	0.02045
	Control (50)			0.3518	0.57209	0.198935
k__Bacteria|p__Firmicutes|c__Clostridia|o__Clostridiales|f__Clostridiaceae|g__Clostridium|s__Clostridium_bolteae	ME/CFS (50)	0.001	0.0450523	0.3332	0.70947	0.09122
	Control (50)			0.1115	0.22837	0.013795
k__Bacteria|p__Firmicutes|c__Clostridia|o__Clostridiales|f__Lachnospiraceae|g__Anaerostipes	ME/CFS (50)	0.001	0.0450523	0.0161	0.05146	0.00016
	Control (50)			0.0008	0.00263	0
k__Bacteria|p__Firmicutes|c__Clostridia|o__Clostridiales|f__Lachnospiraceae|g__Anaerostipes|s__Anaerostipes_caccae	ME/CFS (50)	0.001	0.0450523	0.0161	0.05146	0.00016
	Control (50)			0.0008	0.00263	0
k__Bacteria|p__Firmicutes|c__Clostridia|o__Clostridiales|f__Lachnospiraceae|g__Dorea|s__Dorea_formicigenerans	ME/CFS (50)	0.001	0.0450523	0.0647	0.0914	0.034725
	Control (50)			0.1738	0.23025	0.079275
k__Bacteria|p__Firmicutes|c__Clostridia|o__Clostridiales|f__Lachnospiraceae|g__Roseburia|s__Roseburia_inulinivorans	ME/CFS (50)	0.001	0.0450523	1.1729	3.15038	0.09068
	Control (50)			1.313	1.80414	0.67903
k__Bacteria|p__Firmicutes|c__Clostridia|o__Clostridiales|f__Ruminococcaceae|g__Faecalibacterium	ME/CFS (50)	0.001	0.0450523	5.6905	6.2607	3.33085
	Control (50)			10.4258	11.0419	6.38596
k__Bacteria|p__Firmicutes|c__Clostridia|o__Clostridiales|f__Ruminococcaceae|g__Faecalibacterium|s__Faecalibacterium_prausnitzii	ME/CFS (50)	0.001	0.0450523	3.3281	4.21894	1.48574
	Control (50)			6.6921	8.57414	3.8482
k__Bacteria|p__Firmicutes|c__Clostridia|o__Clostridiales|f__Ruminococcaceae|g__Ruminococcus|s__Ruminococcus_gnavus	ME/CFS (50)	0.001	0.0450523	0.2711	0.90189	0.051995
	Control (50)			0.1059	0.45542	0.008165
k__Bacteria|p__Firmicutes|c__Erysipelotrichi|o__Erysipelotrichales|f__Erysipelotrichaceae|g__Coprobacillus	ME/CFS (50)	0.001	0.0450523	0.0695	0.15647	0.00837
	Control (50)			0.0489	0.17797	0
k__Bacteria|p__Firmicutes|c__Erysipelotrichi|o__Erysipelotrichales|f__Erysipelotrichaceae|g__Coprobacillus|s__Coprobacillus_bacterium	ME/CFS (50)	0.001	0.0450523	0.0695	0.15647	0.00837
	Control (50)			0.0489	0.17797	0
k__Bacteria|p__Firmicutes|c__Clostridia|o__Clostridiales|f__Clostridiaceae|g__Clostridium|s__Clostridium_asparagiforme	ME/CFS (50)	0.002	0.055777	0.1944	0.40461	0.055655
	Control (50)			0.0488	0.0795	0.021165
k__Bacteria|p__Firmicutes|c__Clostridia|o__Clostridiales|f__Lachnospiraceae	ME/CFS (50)	0.002	0.0655904	3.7691	6.23558	1.23557
	Control (50)			4.8432	4.45601	3.23
k__Bacteria|p__Firmicutes|c__Clostridia|o__Clostridiales|f__Ruminococcaceae|g__Ruminococcus|s__Ruminococcus_obeum	ME/CFS (50)	0.002	0.0743478	0.1274	0.23932	0.03347
	Control (50)			0.2046	0.27333	0.14792
k__Bacteria|p__Bacteroidetes|c__Bacteroidia|o__Bacteroidales|f__Rikenellaceae|g__Alistipes|s__Alistipes_unclassified	ME/CFS (50)	0.003	0.0764925	1.6287	4.00463	0
	Control (50)			0.1301	0.42946	0
k__Bacteria|p__Firmicutes|c__Clostridia|o__Clostridiales|f__Eubacteriaceae|g__Eubacterium|s__Eubacterium_ventriosum	ME/CFS (50)	0.003	0.0810716	0.1173	0.28429	0.0049
	Control (50)			0.2622	0.62357	0.06287
k__Bacteria|p__Firmicutes|c__Clostridia|o__Clostridiales|f__Lachnospiraceae|g__Coprococcus	ME/CFS (50)	0.003	0.0810716	0.3294	0.53423	0.078115
	Control (50)			0.7486	1.30733	0.32172
k__Bacteria|p__Firmicutes|c__Clostridia|o__Clostridiales|f__Lachnospiraceae|g__Roseburia	ME/CFS (50)	0.003	0.0829895	2.696	5.66781	0.52443
	Control (50)			3.0891	4.00286	1.25474
k__Bacteria|p__Firmicutes|c__Clostridia|o__Clostridiales|f__Ruminococcaceae|g__Faecalibacterium|s__Faecalibacterium_cf	ME/CFS (50)	0.003	0.0829895	1.2276	1.91131	0.361945
	Control (50)			1.8961	2.19056	1.19945
k__Bacteria|p__Firmicutes|c__Clostridia|o__Clostridiales|f__Clostridiaceae|g__Clostridium|s__Clostridium_scindens	ME/CFS (50)	0.004	0.0903252	0.0337	0.10788	0.001675
	Control (50)			0.0054	0.01503	0
k__Bacteria|p__Firmicutes|c__Clostridia|o__Clostridiales|f__Clostridiaceae|g__Clostridium|s__Clostridium_cf	ME/CFS (50)	0.005	0.103673	0.039	0.0538	0.021405
	Control (50)			0.0223	0.04707	0.00795
k__Bacteria|p__Firmicutes|c__Clostridia|o__Clostridiales|f__Clostridiaceae|g__Clostridium|s__Clostridium_symbiosum	ME/CFS (50)	0.005	0.103673	0.0809	0.14588	0.02034
	Control (50)			0.0429	0.09333	0.00034
k__Bacteria|p__Firmicutes|c__Clostridia|o__Clostridiales|f__Eubacteriaceae|g__Eubacterium|s__Eubacterium_hallii	ME/CFS (50)	0.005	0.103673	0.2383	0.42819	0.05994
	Control (50)			0.3202	0.37046	0.239385
k__Bacteria|p__Firmicutes|c__Clostridia|o__Clostridiales|f__Ruminococcaceae|g__Subdoligranulum	ME/CFS (50)	0.005	0.103673	0.0093	0.0199	0.00188
	Control (50)			0.0138	0.01562	0.00694
k__Bacteria|p__Firmicutes|c__Clostridia|o__Clostridiales|f__Ruminococcaceae|g__Subdoligranulum|s__Subdoligranulum_variabile	ME/CFS (50)	0.005	0.103673	0.0093	0.0199	0.00188
	Control (50)			0.0138	0.01562	0.00694
k__Bacteria|p__Firmicutes|c__Clostridia|o__Clostridiales|f__Clostridiaceae|g__Pseudoflavonifractor	ME/CFS (50)	0.006	0.1086	0.0524	0.09062	0.019215
	Control (50)			0.0192	0.03406	0.0034
k__Bacteria|p__Firmicutes|c__Clostridia|o__Clostridiales|f__Clostridiaceae|g__Pseudoflavonifractor|s__Pseudoflavonifractor_capillosus	ME/CFS (50)	0.006	0.1086	0.0524	0.09062	0.019215
	Control (50)			0.0192	0.03406	0.0034
k__Bacteria|p__Bacteroidetes|c__Bacteroidia|o__Bacteroidales|f__Porphyromonadaceae|g__Parabacteroides|s__Parabacteroides_distasonis	ME/CFS (50)	0.007	0.13223	0.0452	0.17717	0.00113
	Control (50)			0.1106	0.26062	0.00355
k__Bacteria|p__Bacteroidetes|c__Bacteroidia|o__Bacteroidales|f__Bacteroidaceae|g__Bacteroides|s__Bacteroides_unclassified	ME/CFS (50)	0.009	0.141808	17.1165	16.7358	14.0336
	Control (50)			9.5909	14.949	3.45991
k__Bacteria|p__Bacteroidetes|c__Bacteroidia|o__Bacteroidales|f__Rikenellaceae|g__Alistipes|s__Alistipes_putredinis	ME/CFS (50)	0.009	0.141808	7.2776	9.87999	1.50002
	Control (50)			11.1225	10.1445	10.1187
k__Bacteria|p__Proteobacteria|c__Gammaproteobacteria|o__Pasteurellales	ME/CFS (50)	0.009	0.141808	0.0589	0.15574	0
	Control (50)			0.1724	0.52132	0.00844
k__Bacteria|p__Proteobacteria|c__Gammaproteobacteria|o__Pasteurellales|f__Pasteurellaceae	ME/CFS (50)	0.009	0.141808	0.0589	0.15574	0
	Control (50)			0.1724	0.52132	0.00844
k__Bacteria|p__Proteobacteria|c__Gammaproteobacteria|o__Pasteurellales|f__Pasteurellaceae|g__Haemophilus	ME/CFS (50)	0.009	0.141808	0.0589	0.15574	0
	Control (50)			0.1721	0.52053	0.00844
k__Bacteria|p__Proteobacteria|c__Gammaproteobacteria|o__Pasteurellales|f__Pasteurellaceae|g__Haemophilus|s__Haemophilus_parainfluenzae	ME/CFS (50)	0.009	0.141808	0.0589	0.15574	0
	Control (50)			0.1721	0.52022	0.00844
k__Bacteria|p__Firmicutes|c__Bacilli|o__Bacillales|f__Bacillales_uncl|g__Gemella|s__Gemella_unclassified	ME/CFS (50)	0.012	0.176571	0	0	0
	Control (50)			0.0002	0.00083	0
k__Bacteria|p__Firmicutes|c__Bacilli|o__Bacillales|f__Bacillales_uncl	ME/CFS (50)	0.014	0.195624	0	0.00015	0
	Control (50)			0.0007	0.00266	0
k__Bacteria|p__Firmicutes|c__Bacilli|o__Bacillales|f__Bacillales_uncl|g__Gemella	ME/CFS (50)	0.014	0.195624	0	0.00015	0
	Control (50)			0.0007	0.00266	0
k__Bacteria|p__Firmicutes|c__Clostridia|o__Clostridiales|f__Lachnospiraceae|g__Marvinbryantia	ME/CFS (50)	0.015	0.201452	0.0165	0.06453	0
	Control (50)			0.0001	0.00095	0
k__Bacteria|p__Firmicutes|c__Clostridia|o__Clostridiales|f__Lachnospiraceae|g__Marvinbryantia|s__Marvinbryantia_formatexigens	ME/CFS (50)	0.015	0.201452	0.0165	0.06453	0
	Control (50)			0.0001	0.00095	0
k__Bacteria|p__Bacteroidetes|c__Bacteroidia|o__Bacteroidales|f__Porphyromonadaceae|g__Parabacteroides|s__Parabacteroides_merdae	ME/CFS (50)	0.017	0.226854	1.3237	2.5162	0.097485
	Control (50)			1.843	1.94923	1.54283
k__Bacteria|p__Firmicutes|c__Clostridia|o__Clostridiales|f__Clostridiales_uncl|g__Blautia|s__Blautia_hansenii	ME/CFS (50)	0.018	0.228127	0.0273	0.1023	0
	Control (50)			0.0246	0.10974	0
k__Bacteria|p__Proteobacteria|c__Gammaproteobacteria|o__Pseudomonadales	ME/CFS (50)	0.023	0.280851	0.0111	0.06505	0
	Control (50)			0	0	0
k__Bacteria|p__Bacteroidetes|c__Bacteroidia|o__Bacteroidales|f__Porphyromonadaceae|g__Odoribacter	ME/CFS (50)	0.03	0.363198	1.0336	1.39699	0.08149
	Control (50)			1.5356	1.46441	1.23774
k__Bacteria|p__Bacteroidetes|c__Bacteroidia|o__Bacteroidales|f__Porphyromonadaceae|g__Odoribacter|s__Odoribacter_splanchnicus	ME/CFS (50)	0.03	0.363198	1.0336	1.39699	0.08149
	Control (50)			1.5356	1.46441	1.23774
k__Bacteria|p__Firmicutes|c__Erysipelotrichi|o__Erysipelotrichales|f__Erysipelotrichaceae|g__Turicibacter	ME/CFS (50)	0.033	0.380796	0.002	0.00767	0
	Control (50)			0.0126	0.05408	0
k__Bacteria|p__Firmicutes|c__Erysipelotrichi|o__Erysipelotrichales|f__Erysipelotrichaceae|g__Turicibacter|s__Turicibacter_unclassified	ME/CFS (50)	0.033	0.380796	0.002	0.00767	0
	Control (50)			0.0126	0.05408	0
k__Bacteria|p__Firmicutes|c__Clostridia|o__Clostridiales|f__Ruminococcaceae|g__Faecalibacterium|s__Faecalibacterium_unclassified	ME/CFS (50)	0.037	0.419295	1.1348	1.56531	0.52014
	Control (50)			1.8376	2.39839	0.901555
k__Bacteria|p__Firmicutes|c__Clostridia|o__Clostridiales|f__Eubacteriaceae|g__Eubacterium|s__Eubacterium_rectale	ME/CFS (50)	0.039	0.426375	3.2375	4.53585	0.88684
	Control (50)			4.8868	5.7299	2.75302
k__Bacteria|p__Firmicutes|c__Bacilli|o__Lactobacillales|f__Streptococcaceae|g__Streptococcus|s__Streptococcus_peroris	ME/CFS (50)	0.042	0.441538	0	0	0
	Control (50)			0.0003	0.00111	0
k__Bacteria|p__Proteobacteria|c__Gammaproteobacteria|o__Pseudomonadales|f__Pseudomonadaceae	ME/CFS (50)	0.042	0.441538	0.011	0.06506	0
	Control (50)			0	0	0
k__Bacteria|p__Proteobacteria|c__Gammaproteobacteria|o__Pseudomonadales|f__Pseudomonadaceae|g__Pseudomonas	ME/CFS (50)	0.042	0.441538	0.011	0.06506	0
	Control (50)			0	0	0
k__Bacteria|p__Firmicutes|c__Clostridia|o__Clostridiales|f__Lachnospiraceae|g__Dorea|s__Dorea_unclassified	ME/CFS (50)	0.048	0.488251	0.0012	0.00353	0
	Control (50)			0.0004	0.00217	0
k__Bacteria|p__Firmicutes|c__Clostridia|o__Clostridiales|f__Ruminococcaceae|g__Ruminococcus|s__Ruminococcus_torques	ME/CFS (50)	0.048	0.488251	1.0741	2.37652	0.29997
	Control (50)			0.6235	1.03693	0.085205
B. ME/CFS+IBS vs. Control		P -value	Adjusted P-value	Mean	Std. Deviation	Median
k__Bacteria|p__Firmicutes|c__Clostridia|o__Clostridiales|f__Clostridiaceae	ME/CFS+IBS (21)	<0.001	0.00291672	0.9941	0.81743	0.76797
	Control (50)			0.5738	1.008	0.187115
k__Bacteria|p__Firmicutes|c__Clostridia|o__Clostridiales|f__Lachnospiraceae|g__Anaerostipes	ME/CFS+IBS (21)	<0.001	0.00420251	0.0172	0.03377	0.00195
	Control (50)			0.0008	0.00263	0
k__Bacteria|p__Firmicutes|c__Clostridia|o__Clostridiales|f__Lachnospiraceae|g__Anaerostipes|s__Anaerostipes_caccae	ME/CFS+IBS (21)	<0.001	0.00512544	0.0172	0.03377	0.00195
	Control (50)			0.0008	0.00263	0
k__Bacteria|p__Firmicutes|c__Clostridia|o__Clostridiales|f__Lachnospiraceae|g__Coprococcus	ME/CFS+IBS (21)	<0.001	0.00512544	0.1699	0.32718	0.01214
	Control (50)			0.7486	1.30733	0.32172
k__Bacteria|p__Firmicutes|c__Clostridia|o__Clostridiales|f__Lachnospiraceae|g__Coprococcus|s__Coprococcus_catus	ME/CFS+IBS (21)	<0.001	0.00512544	0.0094	0.02285	0
	Control (50)			0.0731	0.08975	0.0468
k__Bacteria|p__Firmicutes|c__Clostridia|o__Clostridiales|f__Lachnospiraceae|g__Dorea	ME/CFS+IBS (21)	<0.001	0.0065553	0.1605	0.26976	0.0661
	Control (50)			0.5261	0.6526	0.28967
k__Bacteria|p__Firmicutes|c__Clostridia|o__Clostridiales|f__Lachnospiraceae|g__Dorea|s__Dorea_longicatena	ME/CFS+IBS (21)	<0.001	0.0102621	0.0929	0.21841	0.00509
	Control (50)			0.3518	0.57209	0.198935
k__Bacteria|p__Firmicutes|c__Clostridia|o__Clostridiales|f__Ruminococcaceae|g__Faecalibacterium	ME/CFS+IBS (21)	<0.001	0.0102621	3.0883	3.82063	1.40778
	Control (50)			10.4258	11.0419	6.38596
k__Bacteria|p__Firmicutes|c__Clostridia|o__Clostridiales|f__Ruminococcaceae|g__Faecalibacterium|s__Faecalibacterium_cf	ME/CFS+IBS (21)	<0.001	0.01075	0.6379	1.4171	0.10637
	Control (50)			1.8961	2.19056	1.19945
k__Bacteria|p__Firmicutes|c__Clostridia|o__Clostridiales|f__Ruminococcaceae|g__Faecalibacterium|s__Faecalibacterium_prausnitzii	ME/CFS+IBS (21)	<0.001	0.01075	1.8331	2.28922	0.98047
	Control (50)			6.6921	8.57414	3.8482
k__Bacteria|p__Firmicutes|c__Clostridia|o__Clostridiales|f__Ruminococcaceae|g__Ruminococcus|s__Ruminococcus_obeum	ME/CFS+IBS (21)	<0.001	0.025217	0.0632	0.11242	0.02378
	Control (50)			0.2046	0.27333	0.14792
k__Bacteria|p__Firmicutes|c__Clostridia|o__Clostridiales|f__Clostridiaceae|g__Clostridium	ME/CFS+IBS (21)	0.001	0.0278792	0.9688	0.81658	0.73739
	Control (50)			0.5546	1.0115	0.157645
k__Bacteria|p__Firmicutes|c__Clostridia|o__Clostridiales|f__Eubacteriaceae|g__Eubacterium|s__Eubacterium_hallii	ME/CFS+IBS (21)	0.001	0.028225	0.1249	0.22239	0.03581
	Control (50)			0.3202	0.37046	0.239385
k__Bacteria|p__Firmicutes|c__Clostridia|o__Clostridiales|f__Lachnospiraceae	ME/CFS+IBS (21)	0.001	0.0539127	2.7862	4.84023	1.02777
	Control (50)			4.8432	4.45601	3.23
k__Bacteria|p__Firmicutes|c__Clostridia|o__Clostridiales|f__Lachnospiraceae|g__Roseburia|s__Roseburia_inulinivorans	ME/CFS+IBS (21)	0.002	0.0648017	0.6317	1.21536	0.0521
	Control (50)			1.313	1.80414	0.67903
k__Bacteria|p__Firmicutes|c__Clostridia|o__Clostridiales|f__Ruminococcaceae|g__Faecalibacterium|s__Faecalibacterium_unclassified	ME/CFS+IBS (21)	0.002	0.0823944	0.6173	1.13651	0.14827
	Control (50)			1.8376	2.39839	0.901555
k__Bacteria|p__Bacteroidetes|c__Bacteroidia|o__Bacteroidales|f__Rikenellaceae|g__Alistipes|s__Alistipes_unclassified	ME/CFS+IBS (21)	0.003	0.0898931	2.4029	5.30466	0
	Control (50)			0.1301	0.42946	0
k__Bacteria|p__Firmicutes|c__Clostridia|o__Clostridiales|f__Lachnospiraceae|g__Coprococcus|s__Coprococcus_comes	ME/CFS+IBS (21)	0.003	0.0898931	0.1598	0.31151	0.01068
	Control (50)			0.5477	1.06829	0.21083
k__Bacteria|p__Firmicutes|c__Clostridia|o__Clostridiales|f__Lachnospiraceae|g__Dorea|s__Dorea_formicigenerans	ME/CFS+IBS (21)	0.006	0.177333	0.0669	0.10413	0.03952
	Control (50)			0.1738	0.23025	0.079275
k__Bacteria|p__Firmicutes|c__Clostridia|o__Clostridiales|f__Clostridiaceae|g__Clostridium|s__Clostridium_bolteae	ME/CFS+IBS (21)	0.007	0.179614	0.33	0.46489	0.23939
	Control (50)			0.1115	0.22837	0.013795
k__Bacteria|p__Firmicutes|c__Clostridia|o__Clostridiales|f__Lachnospiraceae|g__Roseburia	ME/CFS+IBS (21)	0.007	0.179614	1.5665	2.89422	0.3099
	Control (50)			3.0891	4.00286	1.25474
k__Bacteria|p__Firmicutes|c__Clostridia|o__Clostridiales|f__Lachnospiraceae|g__Butyrivibrio|s__Butyrivibrio_unclassified	ME/CFS+IBS (21)	0.011	0.244317	0	0	0
	Control (50)			0.0027	0.00887	0
k__Bacteria|p__Firmicutes|c__Clostridia|o__Clostridiales|f__Ruminococcaceae|g__Subdoligranulum	ME/CFS+IBS (21)	0.011	0.244317	0.0068	0.0108	0.00187
	Control (50)			0.0138	0.01562	0.00694
k__Bacteria|p__Firmicutes|c__Clostridia|o__Clostridiales|f__Ruminococcaceae|g__Subdoligranulum|s__Subdoligranulum_variabile	ME/CFS+IBS (21)	0.011	0.244317	0.0068	0.0108	0.00187
	Control (50)			0.0138	0.01562	0.00694
k__Bacteria|p__Firmicutes|c__Erysipelotrichi|o__Erysipelotrichales|f__Erysipelotrichaceae|g__Coprobacillus	ME/CFS+IBS (21)	0.011	0.244317	0.0929	0.21936	0.00709
	Control (50)			0.0489	0.17797	0
k__Bacteria|p__Firmicutes|c__Erysipelotrichi|o__Erysipelotrichales|f__Erysipelotrichaceae|g__Coprobacillus|s__Coprobacillus_bacterium	ME/CFS+IBS (21)	0.011	0.244317	0.0929	0.21936	0.00709
	Control (50)			0.0489	0.17797	0
k__Bacteria|p__Firmicutes|c__Clostridia|o__Clostridiales|f__Ruminococcaceae|g__Ruminococcus|s__Ruminococcus_gnavus	ME/CFS+IBS (21)	0.013	0.267001	0.1951	0.39025	0.07444
	Control (50)			0.1059	0.45542	0.008165
k__Bacteria|p__Bacteroidetes|c__Bacteroidia|o__Bacteroidales|f__Rikenellaceae|g__Alistipes|s__Alistipes_putredinis	ME/CFS+IBS (21)	0.015	0.297559	5.6079	7.68764	0.46675
	Control (50)			11.1225	10.1445	10.1187
k__Bacteria|p__Firmicutes|c__Clostridia|o__Clostridiales|f__Eubacteriaceae|g__Eubacterium|s__Eubacterium_ventriosum	ME/CFS+IBS (21)	0.015	0.297559	0.0858	0.15353	0.00287
	Control (50)			0.2622	0.62357	0.06287
k__Bacteria|p__Firmicutes|c__Erysipelotrichi|o__Erysipelotrichales|f__Erysipelotrichaceae|g__Turicibacter	ME/CFS+IBS (21)	0.017	0.32358	0.0001	0.00028	0
	Control (50)			0.0126	0.05408	0
k__Bacteria|p__Firmicutes|c__Erysipelotrichi|o__Erysipelotrichales|f__Erysipelotrichaceae|g__Turicibacter|s__Turicibacter_unclassified	ME/CFS+IBS (21)	0.017	0.32358	0.0001	0.00028	0
	Control (50)			0.0126	0.05408	0
k__Bacteria|p__Firmicutes|c__Clostridia|o__Clostridiales|f__Clostridiaceae|g__Clostridium|s__Clostridium_asparagiforme	ME/CFS+IBS (21)	0.019	0.341756	0.1772	0.25127	0.07528
	Control (50)			0.0488	0.0795	0.021165
k__Bacteria|p__Firmicutes|c__Clostridia|o__Clostridiales|f__Ruminococcaceae	ME/CFS+IBS (21)	0.022	0.380038	8.5031	8.5088	5.2354
	Control (50)			13.2906	11.5722	10.0828
k__Bacteria|p__Firmicutes|c__Clostridia	ME/CFS+IBS (21)	0.025	0.408742	19.5081	14.297	15.6013
	Control (50)			27.6382	14.5503	22.1792
k__Bacteria|p__Firmicutes|c__Clostridia|o__Clostridiales	ME/CFS+IBS (21)	0.025	0.408742	19.5081	14.297	15.6013
	Control (50)			27.6382	14.5503	22.1792
k__Bacteria|p__Proteobacteria|c__Deltaproteobacteria|o__Desulfovibrionales|f__Desulfovibrionaceae|g__Desulfovibrio	ME/CFS+IBS (21)	0.026	0.417499	0.0343	0.07289	0.00294
	Control (50)			0.1665	0.46249	0.02324
k__Bacteria|p__Proteobacteria|c__Deltaproteobacteria|o__Desulfovibrionales|f__Desulfovibrionaceae|g__Desulfovibrio|s__Desulfovibrio_desulfuricans	ME/CFS+IBS (21)	0.033	0.509165	0.0343	0.07289	0.00294
	Control (50)			0.0896	0.20628	0.02324
k__Bacteria|p__Firmicutes	ME/CFS+IBS (21)	0.044	0.628814	21.6227	14.0136	17.6131
	Control (50)			29.7221	15.0183	28.5674
k__Bacteria|p__Firmicutes|c__Clostridia|o__Clostridiales|f__Lachnospiraceae|g__Marvinbryantia	ME/CFS+IBS (21)	0.044	0.628814	0.0074	0.03359	0
	Control (50)			0.0001	0.00095	0
k__Bacteria|p__Firmicutes|c__Clostridia|o__Clostridiales|f__Lachnospiraceae|g__Marvinbryantia|s__Marvinbryantia_formatexigens	ME/CFS+IBS (21)	0.044	0.628814	0.0074	0.03359	0
	Control (50)			0.0001	0.00095	0
k__Bacteria|p__Firmicutes|c__Clostridia|o__Clostridiales|f__Lachnospiraceae|g__Roseburia|s__Roseburia_intestinalis	ME/CFS+IBS (21)	0.047	0.651226	0.9344	1.88238	0.05109
	Control (50)			1.7759	3.1314	0.333945
C. ME/CFS w/o IBS vs. Control		P -value	Adjusted P-value	Mean	Std. Deviation	Median
k__Bacteria|p__Firmicutes|c__Clostridia|o__Clostridiales|f__Clostridiaceae|g__Clostridium|s__Clostridium_cf	ME/CFS only (29)	<0.001	0.154308	0.0452	0.06174	0.02607
	Control (50)			0.0223	0.04707	0.00795
k__Bacteria|p__Bacteroidetes|c__Bacteroidia|o__Bacteroidales|f__Bacteroidaceae|g__Bacteroides|s__Bacteroides_unclassified	ME/CFS only (29)	0.001	0.154308	19.5096	16.4029	15.3419
	Control (50)			9.5909	14.949	3.45991
k__Bacteria|p__Firmicutes|c__Clostridia|o__Clostridiales|f__Clostridiaceae	ME/CFS only (29)	0.001	0.154308	1.325	1.84807	0.67754
	Control (50)			0.5738	1.008	0.187115
k__Bacteria|p__Firmicutes|c__Clostridia|o__Clostridiales|f__Clostridiaceae|g__Clostridium	ME/CFS only (29)	0.002	0.154308	1.2529	1.86672	0.59555
	Control (50)			0.5546	1.0115	0.157645
k__Bacteria|p__Firmicutes|c__Clostridia|o__Clostridiales|f__Clostridiaceae|g__Clostridium|s__Clostridium_scindens	ME/CFS only (29)	0.002	0.154308	0.0417	0.13463	0.01182
	Control (50)			0.0054	0.01503	0
k__Bacteria|p__Firmicutes|c__Clostridia|o__Clostridiales|f__Lachnospiraceae|g__Coprococcus|s__Coprococcus_catus	ME/CFS only (29)	0.002	0.154308	0.0499	0.10562	0
	Control (50)			0.0731	0.08975	0.0468
k__Bacteria|p__Firmicutes|c__Clostridia|o__Clostridiales|f__Clostridiaceae|g__Clostridium|s__Clostridium_symbiosum	ME/CFS only (29)	0.003	0.154308	0.0945	0.1598	0.02155
	Control (50)			0.0429	0.09333	0.00034
k__Bacteria|p__Firmicutes|c__Clostridia|o__Clostridiales|f__Clostridiales_uncl|g__Blautia|s__Blautia_hansenii	ME/CFS only (29)	0.003	0.154308	0.0211	0.05117	0
	Control (50)			0.0246	0.10974	0
k__Bacteria|p__Firmicutes|c__Clostridia|o__Clostridiales|f__Lachnospiraceae|g__Dorea	ME/CFS only (29)	0.003	0.154308	0.4388	1.19207	0.09957
	Control (50)			0.5261	0.6526	0.28967
k__Bacteria|p__Firmicutes|c__Clostridia|o__Clostridiales|f__Lachnospiraceae|g__Dorea|s__Dorea_longicatena	ME/CFS only (29)	0.003	0.154308	0.3741	1.19261	0.04644
	Control (50)			0.3518	0.57209	0.198935
k__Bacteria|p__Firmicutes|c__Erysipelotrichi|o__Erysipelotrichales|f__Erysipelotrichaceae|g__Coprobacillus	ME/CFS only (29)	0.003	0.154308	0.0527	0.08815	0.00927
	Control (50)			0.0489	0.17797	0
k__Bacteria|p__Firmicutes|c__Erysipelotrichi|o__Erysipelotrichales|f__Erysipelotrichaceae|g__Coprobacillus|s__Coprobacillus_bacterium	ME/CFS only (29)	0.003	0.154308	0.0527	0.08815	0.00927
	Control (50)			0.0489	0.17797	0
k__Bacteria|p__Proteobacteria|c__Gammaproteobacteria|o__Pseudomonadales	ME/CFS only (29)	0.003	0.154308	0.0192	0.08512	0
	Control (50)			0	0	0
k__Bacteria|p__Firmicutes|c__Clostridia|o__Clostridiales|f__Lachnospiraceae|g__Dorea|s__Dorea_formicigenerans	ME/CFS only (29)	0.004	0.160198	0.0631	0.08287	0.02993
	Control (50)			0.1738	0.23025	0.079275
k__Bacteria|p__Bacteroidetes|c__Bacteroidia|o__Bacteroidales|f__Porphyromonadaceae|g__Parabacteroides|s__Parabacteroides_distasonis	ME/CFS only (29)	0.005	0.160198	0.0132	0.03147	0.00062
	Control (50)			0.1106	0.26062	0.00355
k__Bacteria|p__Firmicutes|c__Clostridia|o__Clostridiales|f__Clostridiaceae|g__Pseudoflavonifractor	ME/CFS only (29)	0.005	0.160198	0.072	0.11282	0.02433
	Control (50)			0.0192	0.03406	0.0034
k__Bacteria|p__Firmicutes|c__Clostridia|o__Clostridiales|f__Clostridiaceae|g__Pseudoflavonifractor|s__Pseudoflavonifractor_capillosus	ME/CFS only (29)	0.005	0.160198	0.072	0.11282	0.02433
	Control (50)			0.0192	0.03406	0.0034
k__Bacteria|p__Firmicutes|c__Clostridia|o__Clostridiales|f__Ruminococcaceae|g__Ruminococcus|s__Ruminococcus_gnavus	ME/CFS only (29)	0.005	0.171683	0.3261	1.14333	0.04251
	Control (50)			0.1059	0.45542	0.008165
k__Bacteria|p__Actinobacteria|c__Actinobacteria|o__Coriobacteriales|f__Coriobacteriaceae|g__Eggerthella	ME/CFS only (29)	0.007	0.194668	0.0853	0.19766	0.03043
	Control (50)			0.0256	0.04579	0.006875
k__Bacteria|p__Actinobacteria|c__Actinobacteria|o__Coriobacteriales|f__Coriobacteriaceae|g__Eggerthella|s__Eggerthella_lenta	ME/CFS only (29)	0.007	0.194668	0.0853	0.19766	0.03043
	Control (50)			0.0256	0.04579	0.006875
k__Bacteria|p__Proteobacteria|c__Gammaproteobacteria|o__Pseudomonadales|f__Pseudomonadaceae	ME/CFS only (29)	0.007	0.194668	0.0189	0.08515	0
	Control (50)			0	0	0
k__Bacteria|p__Proteobacteria|c__Gammaproteobacteria|o__Pseudomonadales|f__Pseudomonadaceae|g__Pseudomonas	ME/CFS only (29)	0.007	0.194668	0.0189	0.08515	0
	Control (50)			0	0	0
k__Bacteria|p__Bacteroidetes|c__Bacteroidia|o__Bacteroidales|f__Porphyromonadaceae|g__Odoribacter	ME/CFS only (29)	0.009	0.206261	0.8868	1.37477	0.02339
	Control (50)			1.5356	1.46441	1.23774
k__Bacteria|p__Bacteroidetes|c__Bacteroidia|o__Bacteroidales|f__Porphyromonadaceae|g__Odoribacter|s__Odoribacter_splanchnicus	ME/CFS only (29)	0.009	0.206261	0.8868	1.37477	0.02339
	Control (50)			1.5356	1.46441	1.23774
k__Bacteria|p__Firmicutes|c__Clostridia|o__Clostridiales|f__Clostridiaceae|g__Clostridium|s__Clostridium_asparagiforme	ME/CFS only (29)	0.009	0.206261	0.2069	0.49093	0.05295
	Control (50)			0.0488	0.0795	0.021165
k__Bacteria|p__Firmicutes|c__Clostridia|o__Clostridiales|f__Clostridiaceae|g__Clostridium|s__Clostridium_bolteae	ME/CFS only (29)	0.009	0.206261	0.3355	0.85234	0.05107
	Control (50)			0.1115	0.22837	0.013795
k__Bacteria|p__Firmicutes|c__Clostridia|o__Clostridiales|f__Lachnospiraceae|g__Roseburia|s__Roseburia_inulinivorans	ME/CFS only (29)	0.011	0.24072	1.5647	3.99184	0.10034
	Control (50)			1.313	1.80414	0.67903
k__Bacteria|p__Firmicutes|c__Clostridia|o__Clostridiales|f__Lachnospiraceae|g__Marvinbryantia	ME/CFS only (29)	0.014	0.276717	0.023	0.07984	0
	Control (50)			0.0001	0.00095	0
k__Bacteria|p__Firmicutes|c__Clostridia|o__Clostridiales|f__Lachnospiraceae|g__Marvinbryantia|s__Marvinbryantia_formatexigens	ME/CFS only (29)	0.014	0.276717	0.023	0.07984	0
	Control (50)			0.0001	0.00095	0
k__Bacteria|p__Bacteroidetes|c__Bacteroidia|o__Bacteroidales|f__Bacteroidaceae|g__Bacteroides|s__Bacteroides_ovatus	ME/CFS only (29)	0.015	0.296399	2.4481	2.8217	1.32314
	Control (50)			1.3915	3.05407	0.32888
k__Bacteria|p__Firmicutes|c__Clostridia|o__Clostridiales|f__Eubacteriaceae|g__Eubacterium|s__Eubacterium_ventriosum	ME/CFS only (29)	0.018	0.33495	0.1402	0.35115	0.00695
	Control (50)			0.2622	0.62357	0.06287
k__Bacteria|p__Proteobacteria|c__Gammaproteobacteria|o__Pseudomonadales|f__Pseudomonadaceae|g__Pseudomonas|s__Pseudomonas_aeruginosa	ME/CFS only (29)	0.021	0.365925	0.0032	0.01518	0
	Control (50)			0	0	0
k__Bacteria|p__Firmicutes|c__Bacilli|o__Lactobacillales|f__Streptococcaceae|g__Streptococcus|s__Streptococcus_infantis	ME/CFS only (29)	0.024	0.365925	0	0	0
	Control (50)			0.0029	0.00904	0
k__Bacteria|p__Firmicutes|c__Clostridia|o__Clostridiales|f__Lachnospiraceae|g__Roseburia	ME/CFS only (29)	0.024	0.365925	3.5139	6.97023	0.55688
	Control (50)			3.0891	4.00286	1.25474
k__Bacteria|p__Proteobacteria|c__Gammaproteobacteria|o__Pasteurellales	ME/CFS only (29)	0.024	0.365925	0.0426	0.11274	0
	Control (50)			0.1724	0.52132	0.00844
k__Bacteria|p__Proteobacteria|c__Gammaproteobacteria|o__Pasteurellales|f__Pasteurellaceae	ME/CFS only (29)	0.024	0.365925	0.0426	0.11274	0
	Control (50)			0.1724	0.52132	0.00844
k__Bacteria|p__Proteobacteria|c__Gammaproteobacteria|o__Pasteurellales|f__Pasteurellaceae|g__Haemophilus	ME/CFS only (29)	0.024	0.365925	0.0426	0.11274	0
	Control (50)			0.1721	0.52053	0.00844
k__Bacteria|p__Proteobacteria|c__Gammaproteobacteria|o__Pasteurellales|f__Pasteurellaceae|g__Haemophilus|s__Haemophilus_parainfluenzae	ME/CFS only (29)	0.024	0.365925	0.0426	0.11274	0
	Control (50)			0.1721	0.52022	0.00844
k__Bacteria|p__Bacteroidetes|c__Bacteroidia|o__Bacteroidales|f__Bacteroidaceae|g__Bacteroides|s__Bacteroides_vulgatus	ME/CFS only (29)	0.026	0.381459	5.7055	9.07699	1.63829
	Control (50)			8.4059	8.3385	6.3121
k__Bacteria|p__Bacteroidetes|c__Bacteroidia|o__Bacteroidales|f__Rikenellaceae|g__Alistipes|s__Alistipes_unclassified	ME/CFS only (29)	0.027	0.384576	1.068	2.68144	0
	Control (50)			0.1301	0.42946	0
k__Bacteria|p__Bacteroidetes|c__Bacteroidia|o__Bacteroidales|f__Porphyromonadaceae|g__Parabacteroides|s__Parabacteroides_merdae	ME/CFS only (29)	0.031	0.434907	1.1729	2.11596	0.17288
	Control (50)			1.843	1.94923	1.54283
k__Bacteria|p__Firmicutes|c__Erysipelotrichi|o__Erysipelotrichales|f__Erysipelotrichaceae|g__Solobacterium	ME/CFS only (29)	0.035	0.466878	0.0005	0.00224	0
	Control (50)			0	4e-05	0
k__Bacteria|p__Firmicutes|c__Erysipelotrichi|o__Erysipelotrichales|f__Erysipelotrichaceae|g__Solobacterium|s__Solobacterium_moorei	ME/CFS only (29)	0.035	0.466878	0.0005	0.00224	0
	Control (50)			0	4e-05	0
k__Bacteria|p__Firmicutes|c__Clostridia|o__Clostridiales|f__Lachnospiraceae	ME/CFS only (29)	0.038	0.474151	4.4809	7.07536	1.72693
	Control (50)			4.8432	4.45601	3.23
k__Bacteria|p__Firmicutes|c__Clostridia|o__Clostridiales|f__Ruminococcaceae|g__Subdoligranulum	ME/CFS only (29)	0.038	0.474151	0.0111	0.02453	0.00189
	Control (50)			0.0138	0.01562	0.00694
k__Bacteria|p__Firmicutes|c__Clostridia|o__Clostridiales|f__Ruminococcaceae|g__Subdoligranulum|s__Subdoligranulum_variabile	ME/CFS only (29)	0.038	0.474151	0.0111	0.02453	0.00189
	Control (50)			0.0138	0.01562	0.00694
k__Bacteria|p__Bacteroidetes|c__Bacteroidia|o__Bacteroidales|f__Porphyromonadaceae	ME/CFS only (29)	0.039	0.4757	3.3206	3.89069	1.55171
	Control (50)			4.139	2.46282	3.43825
k__Bacteria|p__Firmicutes|c__Bacilli|o__Lactobacillales|f__Lactobacillaceae|g__Lactobacillus|s__Lactobacillus_gasseri	ME/CFS only (29)	0.042	0.498846	0.0268	0.11825	0
	Control (50)			0.0048	0.03401	0
k__Bacteria|p__Firmicutes|c__Clostridia|o__Clostridiales|f__Lachnospiraceae|g__Dorea|s__Dorea_unclassified	ME/CFS only (29)	0.045	0.5312	0.0016	0.00427	0
	Control (50)			0.0004	0.00217	0
k__Bacteria|p__Bacteroidetes|c__Bacteroidia|o__Bacteroidales|f__Bacteroidaceae|g__Bacteroides|s__Bacteroides_caccae	ME/CFS only (29)	0.047	0.543348	1.0686	1.42167	0.08344
	Control (50)			2.6817	3.67884
D. ME/CFS+IBS vs. ME/CFS w/o IBS		P -value	Adjusted P-value	Mean	Std. Deviation	Median
k__Bacteria|p__Proteobacteria|c__Deltaproteobacteria|o__Desulfovibrionales|f__Desulfovibrionaceae|g__Desulfovibrio	ME/CFS+IBS (21)	0.005	1	0.0343352	0.0728941	0.00294
	ME/CFS only (29)			0.123197	0.309608	0.0445
k__Bacteria|p__Firmicutes|c__Clostridia|o__Clostridiales|f__Lachnospiraceae|g__Butyrivibrio|s__Butyrivibrio_unclassified	ME/CFS+IBS (21)	0.006	1	0	0	0
	ME/CFS only (29)			0.0037069	0.0135559	0
k__Bacteria|p__Proteobacteria|c__Deltaproteobacteria|o__Desulfovibrionales|f__Desulfovibrionaceae|g__Desulfovibrio|s__Desulfovibrio_desulfuricans	ME/CFS+IBS (21)	0.006	1	0.0343352	0.0728941	0.00294
	ME/CFS only (29)			0.116794	0.309102	0.0445
k__Bacteria|p__Firmicutes|c__Clostridia|o__Clostridiales|f__Ruminococcaceae|g__Faecalibacterium|s__Faecalibacterium_unclassified	ME/CFS+IBS (21)	0.011	1	0.61727	1.13651	0.14827
	ME/CFS only (29)			1.5095	1.73752	0.64725
k__Bacteria|p__Firmicutes|c__Clostridia|o__Clostridiales|f__Ruminococcaceae|g__Faecalibacterium|s__Faecalibacterium_cf	ME/CFS+IBS (21)	0.012	1	0.637929	1.4171	0.10637
	ME/CFS only (29)			1.65464	2.1234	0.9437
k__Bacteria|p__Firmicutes|c__Clostridia|o__Clostridiales|f__Ruminococcaceae|g__Faecalibacterium	ME/CFS+IBS (21)	0.013	1	3.08832	3.82063	1.40778
	ME/CFS only (29)			7.57477	7.02932	5.15534
k__Bacteria|p__Bacteroidetes|c__Bacteroidia|o__Bacteroidales|f__Bacteroidaceae|g__Bacteroides|s__Bacteroides_vulgatus	ME/CFS+IBS (21)	0.014	1	15.229	16.6818	9.1233
	ME/CFS only (29)			5.70554	9.07699	1.63829
k__Bacteria|p__Actinobacteria|c__Actinobacteria|o__Coriobacteriales|f__Coriobacteriaceae|g__Eggerthella	ME/CFS+IBS (21)	0.021	1	0.0181305	0.0251235	0.01063
	ME/CFS only (29)			0.0853383	0.197659	0.03043
k__Bacteria|p__Actinobacteria|c__Actinobacteria|o__Coriobacteriales|f__Coriobacteriaceae|g__Eggerthella|s__Eggerthella_lenta	ME/CFS+IBS (21)	0.021	1	0.0181305	0.0251235	0.01063
	ME/CFS only (29)			0.0853383	0.197659	0.03043
k__Bacteria|p__Firmicutes|c__Clostridia|o__Clostridiales|f__Eubacteriaceae|g__Eubacterium|s__Eubacterium_hallii	ME/CFS+IBS (21)	0.024	1	0.124942	0.222393	0.03581
	ME/CFS only (29)			0.320328	0.518577	0.07903
k__Bacteria|p__Firmicutes|c__Clostridia|o__Clostridiales|f__Lachnospiraceae|g__Coprococcus	ME/CFS+IBS (21)	0.026	1	0.16988	0.32718	0.01214
	ME/CFS only (29)			0.444839	0.624577	0.29016
k__Bacteria|p__Firmicutes|c__Clostridia|o__Clostridiales|f__Eubacteriaceae|g__Anaerofustis	ME/CFS+IBS (21)	0.028	1	0	0	0
	ME/CFS only (29)			0.0033731	0.0150091	0
k__Bacteria|p__Firmicutes|c__Clostridia|o__Clostridiales|f__Eubacteriaceae|g__Anaerofustis|s__Anaerofustis_stercorihominis	ME/CFS+IBS (21)	0.028	1	0	0	0
	ME/CFS only (29)			0.0033731	0.0150091	0
k__Bacteria|p__Firmicutes|c__Clostridia|o__Clostridiales|f__Lachnospiraceae|g__Coprococcus|s__Coprococcus_comes	ME/CFS+IBS (21)	0.037	1	0.159817	0.311511	0.01068
	ME/CFS only (29)			0.374065	0.593516	0.18014
k__Bacteria|p__Firmicutes|c__Bacilli|o__Lactobacillales|f__Streptococcaceae|g__Streptococcus|s__Streptococcus_infantis	ME/CFS+IBS (21)	0.038	1	0.00457619	0.0169529	0
	ME/CFS only (29)			0	0	0
k__Bacteria|p__Firmicutes|c__Clostridia|o__Clostridiales|f__Clostridiaceae|g__Clostridium|s__Clostridium_methylpentosum	ME/CFS+IBS (21)	0.039	1	0.000131905	0.000604464	0
	ME/CFS only (29)			0.00136379	0.00302605	0
k__Bacteria|p__Bacteroidetes|c__Bacteroidia|o__Bacteroidales|f__Bacteroidaceae|g__Bacteroides|s__Bacteroides_ovatus	ME/CFS+IBS (21)	0.044	1	3.28469	7.95777	0.22856
	ME/CFS only (29)			2.44806	2.8217	1.32314
k__Bacteria|p__Firmicutes|c__Clostridia|o__Clostridiales|f__Ruminococcaceae|g__Ruminococcus|s__Ruminococcus_obeum	ME/CFS+IBS (21)	0.044	1	0.0632286	0.11242	0.02378
	ME/CFS only (29)			0.173816	0.293055	0.06583
k__Bacteria|p__Proteobacteria|c__Gammaproteobacteria|o__Pseudomonadales	ME/CFS+IBS (21)	0.047	1	0	0	0
	ME/CFS only (29)			0.0192097	0.0851161	0

## Sheet: Table S3
Table S3. Predicted Bacterial Metabolic Pathways Analyzed by Humann2 (nonparametric Mann-Whitney U-test, p<0.01; false discovery rate is controlled at level 0.2 using Benjamini-Hochberg FDR method).
(ME/CFS: myalgic encephalomyelitis/chronic fatigue syndrome, IBS: irritable bowel syndrome, TCA cycle: tricarboxylic acid cycle, FA: fatty acid, CHO: crbohydrates)
Metabolic Pathways			ME/CFS vs. CTRL		ME/CFS w/o IBS vs. CTRL		ME/CFS+IBS vs. CTRL		ME/CFS w/o IBS vs. ME/CFS+IBS
			p-value	Adjusted p-value	p-value	Adjusted p-value	p-value	Adjusted p-value	p-value	Adjusted p-value
Superpathway of atrazine degradation	Aromatic Compounds	Degradation	0.00109536	0.143492	0.00890766	0.725243	0.00343694	0.11256	0.261259	0.582412
Superpathway of polyamine biosynthesis	Amines and Polyamines	Biosynthesis	0.0178832	0.412818	0.407143	0.860013	0.000985653	0.0771479	0.0226015	0.375331
Superpathway of arginine and polyamine biosynthesis	Aminoacids and Polyamines	Biosynthesis	0.0185606	0.412818	0.395729	0.860013	0.00117783	0.0771479	0.0173886	0.375331
Superpathway of pyrimidine deoxyribonucleosides degradation	Nucleosides and Nucleotides	Degradation	0.0672037	0.775628	0.779707	0.92856	0.00276958	0.11256	0.0173886	0.375331
Incomplete reductive TCA cycle	TCA cycle	Energy	0.00107123	0.0939549	0.00380809	0.477167	0.0169645	0.325914	0.968642	1
TCA cycle II (plants and fungi)	TCA cycle	Energy	0.00123897	0.0939549	0.00419487	0.477167	0.0187896	0.325914	1	1
TCA cycle I (prokaryotic)	TCA cycle	Energy	0.00181187	0.117771	0.00881827	0.496302	0.014267	0.324574	0.69423	0.894829
L-1,2-propanediol degradation	Alcohol	Degradation	0.000971361	0.0939549	0.00283417	0.477167	0.0200997	0.325914	0.69423	0.894829
Myo-, chiro- and scillo-inositol degradation	Sugar Alcohol	Degradation	0.00358389	0.189294	0.0434941	0.65966	0.00486506	0.22621	0.254264	0.572175
Unsaturated, even numbered fatty acid beta-oxidation	FA and Lipid	Degradation	0.00374429	0.189294	0.0223999	0.540609	0.0137674	0.324574	0.753143	0.946631
Protocatechuate degradation II (ortho-cleavage pathway)	Aromatic Compounds	Degradation	0.000961512	0.0939549	0.0068577	0.496302	0.00708303	0.232325	0.345198	0.651825
Fatty acid beta-oxidation (peroxisome, yeast)	FA and Lipid	Degradation	0.000782382	0.0939549	0.0131959	0.496302	0.0021864	0.129694	0.651173	0.863842
Fatty acid beta-oxidation VI (peroxisome)	FA and Lipid	Degradation	0.000782382	0.0939549	0.0128241	0.496302	0.00228033	0.129694	0.708775	0.90843
Fatty acid salvage	FA and Lipid	Biosynthesis	0.0153854	0.411786	0.407143	0.842449	0.000685332	0.126638	0.0147952	0.267849
4-hydroxybenzoate biosynthesis V	Aromatic Compounds	Biosynthesis	0.00710171	0.269273	0.390095	0.842449	0.000118631	0.0539771	0.00557974	0.267849
Fatty acid beta-oxidation II (peroxisome)	FA and Lipid	Degradation	0.0328725	0.592035	0.621807	0.884132	0.00103077	0.126638	0.00667699	0.267849
Fatty acid beta-oxidation I	FA and Lipid	Degradation	0.0430385	0.59341	0.658173	0.899306	0.00166995	0.126638	0.00894214	0.267849
Glutaryl-CoA degradation	Carboxylates	Degradation	0.0383034	0.592035	0.607509	0.883119	0.00166995	0.126638	0.0140099	0.267849
Bifidobacterium shunt	CHO	Degradation	0.13738	0.873244	0.733309	0.914125	0.00166995	0.126638	0.00299678	0.267849

## Sheet: Table S4
Table S4. Immune Molecules Analyzed by 61-plex Immunoassay
(ME/CFS: myalgic encephalomyelitis/chronic fatigue syndrome, IBS: irritable bowel syndrome)
A. Immune molecules
interleukin (IL)1 superfamily	IL1α, IL1β, IL1RA, IL18
type I IL/g chain family	IL2, IL4, IL7, IL9, IL13, IL15
type I IL/b chain family	IL5
IL6 (gp130) family	IL6, LIF, IL31
IL10 family	IL10, IL21, IL22
IL12 family	IL12p40, IL12p70, IL23, IL27
IL17 family	IL17A, IL17F
type I interferons (IFN)	IFNα2, IFNβ
type II IFN	IFNγ
tumor necrosis factor (TNF) superfamily	TNFα (TNFSF2), TNFβ (TNFSF1), sFasL (TNFSF6), TRAIL (TNFSF10)
CC chemokines	CCL2 (MCP1), CCL3 (MIP1a), CCL4 (MIP1b), CCL5 (RANTES), CCL7 (MCP3), CCL11 (eotaxin)
CXC chemokines	CXCL1 (GROa), CXCL8 (IL8), CXCL9 (MIG), CXCL10 (IP10), CXCL12a (SDF1a)
PDGF family/VEGF subfamily	PDGFBB, VEGFA, VEGFD
cell adhesion molecules	sICAM1 (CD54), VCAM1 (CD106)
serine protease inhibitor	serpin E1 (PAI1)
adipose-derived hormones	leptin, resistin
neurotrophic/growth/cellular factors	TGFα, TGFβ, FGFβ, βNGF, HGF, SCF, MCSF (CSF1), GMCSF(CSF2), GCSF (CSF3), PlGF1, EGF, BDNF
B. Cytokine Profile in Diagnostic Groups (nonparametric Mann-Whitney U-test, p<0.05; false discovery rate is controlled at level 0.2 using Benjamini-Hochberg FDR method)		P -value	Adjusted P-value	Mean	Std. Deviation	Median
ME/CFS vs. Control
TNFα	ME/CFS (50)	0.016	0.9737	96.33	16.87	94.36
	Control (50)			89.2	11.13	87.28
ME/CFS+IBS vs. Control
Leptin	ME/CFS+IBS (21)	0.017	0.563457	6571.34	4366.65	5098
	Control (50)			4304.51	3786.93	3017.75
CSF2	ME/CFS+IBS (21)	0.018	0.563457	6105.81	5050.86	3696.5
	Control (50)			3714.49	3821.69	2318
CXCL8	ME/CFS+IBS (21)	0.031	0.630215	1.24	3.72	0
	Control (50)			0.19	0.96	0
TNFα	ME/CFS+IBS (21)	0.046	0.698952	98.29	20.53	98.25
	Control (50)			89.2	11.13	87.28
ME/CFS w/o IBS vs. Control
TNFα	ME/CFS w/o IBS (29)	0.053	0.858481	94.9	13.87	94.02
	Control (50)			89.2	11.13	87.28

## Sheet: Table S5
Table S5. Correlations of Symptom Severity Scores with Bacterial Species Abundance in ME/CFS and ME/CFS Subgroups (ME/CFS+IBS and ME/CFS without IBS). Red indicates negative Spearman correlation; blue indicates positive Spearman correlation.
The SF-36 and MFI surveys are on a 0-100 scale (symptom severity score) with 9 and 5 functional domain about physical well-being, respectively. A score of 0 represents no disability, and a score of 100 represents maximum disability. (ME/CFS: myalgic encephalomyelitis/chronic fatigue syndrome, IBS: irritable bowel syndrome)
TOTAL ME/CFS	Increased bacterial species		Decreased bacterial species
Vitality Score (SF-36)	Ruminococcus gnavus	Coprobacillus bacterium
Emotional Well-Being Score (SF-36)			Faecalibacterium prausnitzii	Coprococcus catus
Health Change (SF-36)	Ruminococcus gnavus	Coprobacillus bacterium
Reduced Motivation (MFI)	Clostridium bolteae	Clostridium asparagiforme	Roseburia inulinivorans	Dorea formicigenerans
ME/CFS+IBS			Decreased bacterial species
Vitality Score (SF-36)			unclassified Alistipes
Health Change (SF-36)			unclassified Alistipes
General Fatigue (MFI)			Dorea longicatena
Mental Fatigue (MFI)			Dorea longicatena	Coprococcus comes
Physical Fatigue (MFI)			Roseburia inulinivorans	Coprococcus comes
Pain (SF-36)			Faecalibacterium cf	Faecalibacterium prausnitzii
ME/CFS w/o IBS	Increased bacterial species		Decreased bacterial species
Vitality Score (SF-36)		Pseudoflavonifractor capillosus
Emotional Well-Being Score (SF-36)		Pseudoflavonifractor capillosus
Health Change (SF-36)		Pseudoflavonifractor capillosus
Reduced Motivation (MFI)	Clostridium scindens	Pseudoflavonifractor capillosus		Dorea formicigenerans
red: negative Spearman correlation
blue: positive Spearman correlation
